# Supplementary material for: Complete analysis and phylogenetic analysis of Polygonatum sibiricum mitochondria
Source: BMC Plant Biol. 2025 Apr 15;25:471. doi: 10.1186/s12870-025-06510-0 (PMC11998138; doi:10.1186/s12870-025-06510-0)
Supplement: Supplementary file 1 — Supplementary Material 1. [file 12870_2025_6510_MOESM1_ESM.xlsx]

## Sheet: Table S1
Summary of sequence data obtained from the Nanopore platform.
ID	Number of Reads	Number of Bases	Mean Read Length	N50 Read Length
HJ	3797274	25697348630	6767	14346

## Sheet: Table S2
Summary of sequence data obtained from the Illumina platform
Sample ID	ReadSum	BaseSum	GC(%)	Q20(%)	Q30(%)
HJ	57362729	17208818700	41.06	97.05	92.03

## Sheet: Table S3
Functional classifications and physical locations of PCG genes in the P. sibiricum mitogenome.
Group of genes	Gene name	Length	Start codon	Stop codon	Amino acid
ATP synthase	atp1	2079	ATG	TAA	693
	atp1	1530	ATG	TGA	510
	atp4	588	ATG	TAA	196
	atp6	921	ATG	CAA(TAA)	307
	atp8	465	ATG	TAA	155
	atp9	225	ATG	CGA(TGA)	75
Cytohrome c biogenesis	ccmB	621	ATG	TGA	207
	ccmC	747	ATG	TGA	249
	ccmFc	1353	ATG	TAA	451
	ccmFn	1788	ATG	TAG	596
Ubichinol cytochrome c reductase	cob	1182	ATG	TGA	394
Cytochrome c oxidase	cox1	1584	ATG	TAA	528
	cox2	783	ATG	TAA	261
	cox2	783	ATG	CAG(TAG)	261
	cox2	783	ATG	CAG(TAG)	261
	cox3	798	ATG	TGA	266
Maturases	matR	1971	ATG	TAA	657
Transport membrance protein	mttB	828	ATG	TAG	276
	mttB	828	ATG	TAG	276
NADH dehydrogenase	nad1	978	ACG(ATG)	TAA	326
	nad2	1467	ATG	TAA	489
	nad3	357	ATG	TAA	119
	nad4	1488	ATG	TGA	496
	nad4L	303	ACG(ATG)	TAA	101
	nad5	2013	ATG	TAA	671
	nad6	780	ATG	TAA	260
	nad7	1251	ATG	TAG	417
	nad9	573	ATG	TAA	191
Ribosomal proteins (LSU)	rpl16	411	ATG	TAA	137
	rpl5	567	ATG	TAA	189
Ribosomal proteins (SSU)	rps1	609	ATG	TAA	203
	rps10	384	ACG(ATG)	TAA	128
	rps12	378	ATG	TGA	126
	rps13	351	ATG	TGA	117
	rps14	303	ATG	TAG	101
	rps19	273	ATG	TAA	91
	rps2	666	ATG	TAG	222
	rps3	1647	ATG	TGA	549
	rps4	1035	ATG	TAA	345
Succinate dehydrogenaseRibosomal RNAs	rrn18	1786
	rrn26	3426
	rrn5	118
Transfer RNAs	trnA-TGC	65
	trnC-GCA	71
	trnD-GTC	74
	trnE-TTC	72
	trnF-GAA	74
	trnH-GTG	74
	trnI-GAT	72
	trnK-TTT	73
	trnM-CAT	73
	trnM-CAT	74
	trnM-CAT	74
	trnM-CAT	74
	trnN-GTT	76
	trnN-GTT	72
	trnP-GGG	74
	trnP-TGG	75
	trnQ-TTG	72
	trnS-GCT	88
	trnS-TGA	87
	trnW-CCA	74
	trnY-GTA	83
other

## Sheet: Table S4
Frequency of classified repeat types (considering sequence complementary)
Repeats	3	4	5	6	7	8	9	10	11	12	13	14	15	16	17	total
A/T	-	-	-	-	-	-	-	36	8	2	1	2			1	50
C/G	-	-	-	-	-	-	-	3								3
AC/GT	-	-	5													5
AG/CT	-	-	29	5												34
AT/AT	-	-	6	1	2			1								10
AAC/GTT	-	3	1													4
AAG/CTT	-	8														8
AAT/ATT	-	3														3
ACC/GGT	-	2														2
ACT/AGT	-	3	1													4
AGC/CTG	-	1														1
AGG/CCT	-	1														1
AAAC/GTTT	4															4
AAAG/CTTT	23	1														24
AAAT/ATTT	3															3
AACG/CGTT	3															3
AACT/AGTT	2															2
AAGC/CTTG	7															7
AAGG/CCTT	8															8
AAGT/ACTT	2															2
AATC/ATTG	1															1
AATG/ATTC	8															8
AATT/AATT	2															2
ACTC/AGTG	2															2
ACTG/AGTC	5															5
AGAT/ATCT	3															3
AGCG/CGCT	2															2
AGGC/CCTG	1															1
ATCC/ATGG	1															1
CCGG/CCGG	1															1
AAACT/AGTTT	3															3
AAAGT/ACTTT	1															1
AACCC/GGGTT	1															1
AAGAT/ATCTT	1															1
AATCC/ATTGG	1															1
AGAGG/CCTCT	1															1
AAAATG/ATTTTC	1															1

## Sheet: Table S5
Results for the tandem repeats
NO.	Chr	Size	Copy	Repeat sequence	Percent Matches	Start	End
1	chr1	23	2	TAAGAATCATATGTGCTATGAGT	86	1643	1688
2	chr1	25	1.9	GAAGAAAAGAGACCGGAAAGACACG	82	45653	45700
3	chr1	24	2.1	AGCATCAGTCATATAGCATAGG	85	59087	59133
4	chr1	23	2.3	GAGTGAGTGAGGACTCAACCAG	80	89827	89878
5	chr1	16	1.9	TTTCTTTCTTTTTTT	93	223514	223543
6	chr1	15	2	CTTGAAGCTTCTCTT	93	236794	236823
7	chr1	38	2	ACTTGCTTCTCTTCCTTCTGGCCAACCCCTCGTATCAG	94	304940	305016
8	chr1	42	2	GCTGCCGTTCGCGCTTCCCACCCGGGAAGCACTCACTGCGCT	100	320091	320174
9	chr1	26	2	GAATTCAATTATGCCGTCTTGGCTGA	96	320364	320415
10	chr1	37	2	TTACTCTAAAGGGGTACAATAAGGAAGGGTACTTTTC	100	321587	321659
11	chr1	18	2.5	TCCAGCTAGCAAGGATTC	85	322842	322886
12	chr1	18	2.9	AGTGATTCTCCAGCT	80	322852	322898
13	chr1	18	2.2	TCAAGGATTACAATCAGC	86	333904	333943
14	chr1	33	2.4	CGATGGAATCCCTGTAGCTGTGCAGCTACAGCC	100	337227	337305
15	chr1	21	2.2	AAGGATCAGCTGCATCAACA	85	339353	339398
16	chr1	26	2.5	GCTGGAGAAGCAGTTAAGTCATAGAC	90	404444	404509
17	chr1	21	2.2	TCCTTTGCTGATGCAGCGGA	85	461467	461512
18	chr1	15	2.4	TCCGCAGATTTGCTA	100	560361	560396
19	chr1	37	2	TTACTCTAAAGGGGTACAATAAGGAAGGGTACTTTTC	100	562097	562169
20	chr1	21	2.2	TCCTTTGCTGATGCAGCGGA	85	643267	643312
21	chr1	34	3.1	TAACTACTTTTTCGTTCCGTAACATGCTATACTT	97	652371	652474
22	chr1	23	2.1	TGTTTTGCTTGTGTTAGTGCGTG	84	653081	653128
23	chr1	27	2	GTAAATCTTCCGAACTGACCGTGAATT	84	653583	653635

## Sheet: Table S6
RSCU analysis of each amino acid of the P. sibiricum mitogenome
AminoAcid	Symbol	Codon	No.	RSCU
*	Ter	UAA	20	1.7143
*	Ter	UAG	6	0.5143
*	Ter	UGA	9	0.7714
A	Ala	GCA	162	0.9759
A	Ala	GCC	163	0.9819
A	Ala	GCG	89	0.5361
A	Ala	GCU	250	1.506
C	Cys	UGC	56	0.7943
C	Cys	UGU	85	1.2057
D	Asp	GAC	104	0.6209
D	Asp	GAU	231	1.3791
E	Glu	GAA	295	1.2996
E	Glu	GAG	159	0.7004
F	Phe	UUC	292	0.8652
F	Phe	UUU	383	1.1348
G	Gly	GGA	261	1.4166
G	Gly	GGC	106	0.5753
G	Gly	GGG	129	0.7001
G	Gly	GGU	241	1.308
H	His	CAC	63	0.4719
H	His	CAU	204	1.5281
I	Ile	AUA	228	0.8444
I	Ile	AUC	228	0.8444
I	Ile	AUU	354	1.3111
K	Lys	AAA	249	1.1448
K	Lys	AAG	186	0.8552
L	Leu	CUA	155	0.8516
L	Leu	CUC	125	0.6868
L	Leu	CUG	111	0.6099
L	Leu	CUU	234	1.2857
L	Leu	UUA	258	1.4176
L	Leu	UUG	209	1.1484
M	Met	AUG	287	3
M	Met	CUG	0	0
M	Met	UUG	0	0
N	Asn	AAC	111	0.6687
N	Asn	AAU	221	1.3313
P	Pro	CCA	176	1.1122
P	Pro	CCC	137	0.8657
P	Pro	CCG	112	0.7077
P	Pro	CCU	208	1.3144
Q	Gln	CAA	219	1.5423
Q	Gln	CAG	65	0.4577
R	Arg	AGA	166	1.3262
R	Arg	AGG	86	0.6871
R	Arg	CGA	162	1.2943
R	Arg	CGC	79	0.6312
R	Arg	CGG	100	0.7989
R	Arg	CGU	158	1.2623
S	Ser	AGC	97	0.578
S	Ser	AGU	168	1.001
S	Ser	UCA	194	1.1559
S	Ser	UCC	169	1.007
S	Ser	UCG	149	0.8878
S	Ser	UCU	230	1.3704
T	Thr	ACA	145	1.0662
T	Thr	ACC	141	1.0368
T	Thr	ACG	83	0.6103
T	Thr	ACU	175	1.2868
V	Val	GUA	185	1.1367
V	Val	GUC	133	0.8172
V	Val	GUG	145	0.8909
V	Val	GUU	188	1.1551
W	Trp	UGG	144	1
Y	Tyr	UAC	76	0.4887
Y	Tyr	UAU	235	1.5113

## Sheet: Table S7
P. sibiricum RNA editing information
ID	Gene	Nt Pos	AA Pos	Align Col	Effect	Score
HJ_1	atp1	971	324	326	TCG (S) => TTG (L)	0.8
HJ_1	atp1	1064	355	357	TCG (S) => TTG (L)	1
HJ_1	atp1	1178	393	395	TCA (S) => TTA (L)	0.9
HJ_1	atp1	1262	421	423	CCT (P) => CTT (L)	1
HJ_1	atp1	1292	431	433	CCC (P) => CTC (L)	0.8
HJ_1	atp1	1532	511	513	CCG (P) => CTG (L)	0.8
HJ_1	atp4	56	19	23	CCA (P) => CTA (L)	0.86
HJ_1	atp4	71	24	28	TCA (S) => TTA (L)	1
HJ_1	atp4	89	30	34	TCA (S) => TTA (L)	1
HJ_1	atp4	215	72	76	TCA (S) => TTA (L)	1
HJ_1	atp4	248	83	87	CCT (P) => CTT (L)	1
HJ_1	atp4	251	84	88	CCG (P) => CTG (L)	0.43
HJ_1	atp4	395	132	140	TCA (S) => TTA (L)	1
HJ_1	atp6	317	106	107	TCA (S) => TTA (L)	1
HJ_1	atp6	368	123	124	CCG (P) => CTG (L)	1
HJ_1	atp6	374	125	126	CCG (P) => CTG (L)	1
HJ_1	atp6	437	146	147	TCG (S) => TTG (L)	0.67
HJ_1	atp6	455	152	153	TCG (S) => TTG (L)	1
HJ_1	atp6	470	157	158	CCC (P) => CTC (L)	1
HJ_1	atp6	602	201	202	TCA (S) => TTA (L)	1
HJ_1	atp6	686	229	230	TCA (S) => TTA (L)	1
HJ_1	atp6	728	243	244	TCA (S) => TTA (L)	1
HJ_1	atp6	857	286	287	TCA (S) => TTA (L)	1
HJ_1	atp6	881	294	295	TCA (S) => TTA (L)	1
HJ_1	atp8	200	67	67	TCG (S) => TTG (L)	1
HJ_1	atp9	20	7	7	TCA (S) => TTA (L)	1
HJ_1	atp9	92	31	31	TCG (S) => TTG (L)	1
HJ_1	atp9	191	64	64	CCA (P) => CTA (L)	1
HJ_1	atp9	212	71	71	TCA (S) => TTA (L)	1
HJ_1	ccmB	80	27	29	TCG (S) => TTG (L)	1
HJ_1	ccmB	149	50	52	CCG (P) => CTG (L)	1
HJ_1	ccmB	164	55	57	CCG (P) => CTG (L)	0.89
HJ_1	ccmB	338	113	119	CCG (P) => CTG (L)	1
HJ_1	ccmB	380	127	133	CCA (P) => CTA (L)	0.78
HJ_1	ccmB	392	131	137	CCG (P) => CTG (L)	0.89
HJ_1	ccmB	428	143	149	TCG (S) => TTG (L)	1
HJ_1	ccmB	467	156	163	TCG (S) => TTG (L)	0.89
HJ_1	ccmB	476	159	166	CCA (P) => CTA (L)	0.89
HJ_1	ccmB	485	162	169	TCA (S) => TTA (L)	1
HJ_1	ccmB	494	165	172	TCA (S) => TTA (L)	1
HJ_1	ccmB	503	168	175	CCA (P) => CTA (L)	1
HJ_1	ccmB	551	184	191	TCA (S) => TTA (L)	1
HJ_1	ccmB	554	185	192	TCG (S) => TTG (L)	0.89
HJ_1	ccmB	572	191	198	CCG (P) => CTG (L)	1
HJ_1	ccmB	584	195	202	CCT (P) => CTT (L)	0.78
HJ_1	ccmB	596	199	206	TCG (S) => TTG (L)	0.89
HJ_1	ccmB	611	204	211	TCA (S) => TTA (L)	0.89
HJ_1	ccmC	128	43	49	CCA (P) => CTA (L)	0.56
HJ_1	ccmC	161	54	60	CCG (P) => CTG (L)	0.78
HJ_1	ccmC	236	79	85	CCA (P) => CTA (L)	1
HJ_1	ccmC	446	149	155	CCG (P) => CTG (L)	0.78
HJ_1	ccmC	458	153	159	TCA (S) => TTA (L)	0.78
HJ_1	ccmC	473	158	164	CCG (P) => CTG (L)	1
HJ_1	ccmC	521	174	180	TCG (S) => TTG (L)	1
HJ_1	ccmC	608	203	209	CCC (P) => CTC (L)	0.89
HJ_1	ccmC	656	219	225	CCA (P) => CTA (L)	0.89
HJ_1	ccmC	665	222	228	CCC (P) => CTC (L)	0.78
HJ_1	ccmFc	50	17	17	CCT (P) => CTT (L)	1
HJ_1	ccmFc	917	306	313	CCA (P) => CTA (L)	0.67
HJ_1	ccmFc	1145	382	389	CCA (P) => CTA (L)	1
HJ_1	ccmFc	1166	389	396	CCG (P) => CTG (L)	1
HJ_1	ccmFc	1265	422	429	TCG (S) => TTG (L)	1
HJ_1	ccmFn	38	13	15	CCG (P) => CTG (L)	1
HJ_1	ccmFn	98	33	35	CCT (P) => CTT (L)	1
HJ_1	ccmFn	137	46	48	TCG (S) => TTG (L)	1
HJ_1	ccmFn	248	83	85	TCA (S) => TTA (L)	1
HJ_1	ccmFn	263	88	90	CCA (P) => CTA (L)	0.83
HJ_1	ccmFn	365	122	124	TCG (S) => TTG (L)	0.67
HJ_1	ccmFn	707	236	243	TCA (S) => TTA (L)	0.83
HJ_1	ccmFn	767	256	263	TCA (S) => TTA (L)	1
HJ_1	ccmFn	779	260	267	CCA (P) => CTA (L)	1
HJ_1	ccmFn	794	265	272	TCA (S) => TTA (L)	1
HJ_1	ccmFn	1286	429	454	TCG (S) => TTG (L)	0.67
HJ_1	ccmFn	1289	430	455	CCA (P) => CTA (L)	1
HJ_1	ccmFn	1433	478	503	TCG (S) => TTG (L)	1
HJ_1	ccmFn	1457	486	511	CCA (P) => CTA (L)	1
HJ_1	ccmFn	1469	490	515	TCA (S) => TTA (L)	1
HJ_1	cob	419	140	141	CCA (P) => CTA (L)	1
HJ_1	cob	908	303	304	CCA (P) => CTA (L)	1
HJ_1	cob	1124	375	376	CCG (P) => CTG (L)	1
HJ_1	cox1	443	148	149	TCA (S) => TTA (L)	1
HJ_1	cox1	458	153	154	CCT (P) => CTT (L)	1
HJ_1	cox2	173	58	58	TCA (S) => TTA (L)	0.95
HJ_1	cox2	290	97	97	CCG (P) => CTG (L)	1
HJ_1	cox2	467	156	158	CCA (P) => CTA (L)	1
HJ_1	cox2	482	161	163	TCA (S) => TTA (L)	1
HJ_1	cox2	563	188	190	CCT (P) => CTT (L)	1
HJ_1	cox2	587	196	198	TCA (S) => TTA (L)	1
HJ_1	cox2	638	213	215	TCG (S) => TTG (L)	0.84
HJ_1	cox3	245	82	83	CCT (P) => CTT (L)	0.92
HJ_1	cox3	413	138	139	CCT (P) => CTT (L)	0.83
HJ_1	cox3	422	141	142	CCT (P) => CTT (L)	0.92
HJ_1	cox3	512	171	172	TCA (S) => TTA (L)	0.75
HJ_1	cox3	764	255	256	CCA (P) => CTA (L)	0.92
HJ_1	matR	26	9	29	CCC (P) => CTC (L)	1
HJ_1	matR	1070	357	379	CCC (P) => CTC (L)	1
HJ_1	matR	1706	569	592	CCT (P) => CTT (L)	1
HJ_1	matR	1832	611	634	CCA (P) => CTA (L)	0.88
HJ_1	matR	1850	617	640	TCA (S) => TTA (L)	0.88
HJ_1	mttB	65	22	22	CCG (P) => CTG (L)	0.88
HJ_1	mttB	161	54	54	TCA (S) => TTA (L)	0.5
HJ_1	mttB	227	76	79	TCA (S) => TTA (L)	0.75
HJ_1	mttB	320	107	110	TCG (S) => TTG (L)	0.75
HJ_1	mttB	446	149	152	CCA (P) => CTA (L)	0.75
HJ_1	mttB	476	159	162	TCG (S) => TTG (L)	0.5
HJ_1	mttB	536	179	182	TCG (S) => TTG (L)	0.88
HJ_1	mttB	587	196	199	CCA (P) => CTA (L)	0.62
HJ_1	mttB	593	198	201	CCA (P) => CTA (L)	0.5
HJ_1	nad1	167	56	59	TCG (S) => TTG (L)	1
HJ_1	nad1	308	103	106	CCG (P) => CTG (L)	1
HJ_1	nad1	500	167	170	TCG (S) => TTG (L)	0.7
HJ_1	nad1	635	212	215	TCA (S) => TTA (L)	1
HJ_1	nad1	725	242	245	CCA (P) => CTA (L)	1
HJ_1	nad1	734	245	248	TCG (S) => TTG (L)	0.9
HJ_1	nad1	743	248	251	CCA (P) => CTA (L)	1
HJ_1	nad1	755	252	255	CCG (P) => CTG (L)	1
HJ_1	nad1	830	277	280	CCT (P) => CTT (L)	1
HJ_1	nad1	953	318	321	TCA (S) => TTA (L)	1
HJ_1	nad2	266	89	90	CCA (P) => CTA (L)	1
HJ_1	nad2	356	119	120	CCA (P) => CTA (L)	1
HJ_1	nad2	401	134	135	TCA (S) => TTA (L)	1
HJ_1	nad2	428	143	144	CCT (P) => CTT (L)	1
HJ_1	nad2	497	166	167	TCG (S) => TTG (L)	1
HJ_1	nad2	800	267	271	TCA (S) => TTA (L)	1
HJ_1	nad2	920	307	311	CCT (P) => CTT (L)	1
HJ_1	nad2	1028	343	347	TCA (S) => TTA (L)	0.78
HJ_1	nad2	1058	353	357	CCA (P) => CTA (L)	1
HJ_1	nad2	1127	376	380	TCG (S) => TTG (L)	1
HJ_1	nad2	1247	416	420	CCA (P) => CTA (L)	0.67
HJ_1	nad2	1400	467	471	TCA (S) => TTA (L)	0.67
HJ_1	nad2	1409	470	474	CCA (P) => CTA (L)	1
HJ_1	nad2	1457	486	490	TCA (S) => TTA (L)	1
HJ_1	nad3	5	2	2	TCG (S) => TTG (L)	0.68
HJ_1	nad3	44	15	15	CCG (P) => CTG (L)	1
HJ_1	nad3	62	21	21	CCA (P) => CTA (L)	0.95
HJ_1	nad3	80	27	27	CCA (P) => CTA (L)	1
HJ_1	nad3	185	62	63	CCG (P) => CTG (L)	0.95
HJ_1	nad3	215	72	73	CCG (P) => CTG (L)	1
HJ_1	nad3	266	89	90	CCG (P) => CTG (L)	1
HJ_1	nad3	344	115	116	TCG (S) => TTG (L)	1
HJ_1	nad4	44	15	15	CCT (P) => CTT (L)	1
HJ_1	nad4	77	26	26	CCT (P) => CTT (L)	0.78
HJ_1	nad4	107	36	36	CCG (P) => CTG (L)	1
HJ_1	nad4	158	53	53	CCT (P) => CTT (L)	1
HJ_1	nad4	164	55	55	CCT (P) => CTT (L)	0.67
HJ_1	nad4	317	106	106	TCA (S) => TTA (L)	1
HJ_1	nad4	416	139	139	CCT (P) => CTT (L)	0.89
HJ_1	nad4	449	150	150	CCA (P) => CTA (L)	1
HJ_1	nad4	533	178	178	TCA (S) => TTA (L)	1
HJ_1	nad4	566	189	189	CCG (P) => CTG (L)	1
HJ_1	nad4	767	256	256	CCT (P) => CTT (L)	1
HJ_1	nad4	857	286	286	CCA (P) => CTA (L)	1
HJ_1	nad4	887	296	296	TCG (S) => TTG (L)	1
HJ_1	nad4	896	299	299	TCA (S) => TTA (L)	0.89
HJ_1	nad4	977	326	326	CCG (P) => CTG (L)	0.78
HJ_1	nad4	1007	336	336	CCA (P) => CTA (L)	1
HJ_1	nad4	1010	337	337	CCG (P) => CTG (L)	1
HJ_1	nad4	1016	339	339	TCA (S) => TTA (L)	1
HJ_1	nad4	1109	370	370	TCA (S) => TTA (L)	1
HJ_1	nad4	1172	391	391	TCA (S) => TTA (L)	1
HJ_1	nad4	1205	402	402	CCA (P) => CTA (L)	1
HJ_1	nad4	1211	404	404	TCA (S) => TTA (L)	1
HJ_1	nad4	1355	452	452	CCA (P) => CTA (L)	1
HJ_1	nad4	1433	478	478	CCG (P) => CTG (L)	1
HJ_1	nad4L	8	3	3	CCT (P) => CTT (L)	0.88
HJ_1	nad4L	86	29	29	CCT (P) => CTT (L)	1
HJ_1	nad4L	95	32	32	TCA (S) => TTA (L)	1
HJ_1	nad4L	110	37	37	TCA (S) => TTA (L)	1
HJ_1	nad4L	131	44	44	TCG (S) => TTG (L)	0.88
HJ_1	nad4L	179	60	60	TCA (S) => TTA (L)	0.75
HJ_1	nad4L	188	63	63	TCA (S) => TTA (L)	0.88
HJ_1	nad4L	197	66	66	CCA (P) => CTA (L)	0.88
HJ_1	nad4L	230	77	77	TCA (S) => TTA (L)	1
HJ_1	nad5	155	52	52	CCG (P) => CTG (L)	1
HJ_1	nad5	242	81	81	CCG (P) => CTG (L)	1
HJ_1	nad5	374	125	125	CCA (P) => CTA (L)	0.9
HJ_1	nad5	539	180	180	CCT (P) => CTT (L)	1
HJ_1	nad5	548	183	183	TCG (S) => TTG (L)	0.4
HJ_1	nad5	713	238	241	TCG (S) => TTG (L)	1
HJ_1	nad5	725	242	245	TCA (S) => TTA (L)	1
HJ_1	nad5	1184	395	398	CCA (P) => CTA (L)	1
HJ_1	nad5	1400	467	470	TCA (S) => TTA (L)	1
HJ_1	nad5	1490	497	500	CCC (P) => CTC (L)	0.8
HJ_1	nad5	1580	527	530	TCA (S) => TTA (L)	0.8
HJ_1	nad5	1610	537	540	CCC (P) => CTC (L)	0.7
HJ_1	nad5	1895	632	635	TCA (S) => TTA (L)	1
HJ_1	nad5	1901	634	637	CCA (P) => CTA (L)	0.7
HJ_1	nad5	1958	653	656	TCG (S) => TTG (L)	0.9
HJ_1	nad6	17	6	8	TCG (S) => TTG (L)	0.7
HJ_1	nad6	26	9	11	CCT (P) => CTT (L)	0.4
HJ_1	nad6	83	28	30	TCG (S) => TTG (L)	1
HJ_1	nad6	95	32	34	CCA (P) => CTA (L)	1
HJ_1	nad6	161	54	56	CCA (P) => CTA (L)	1
HJ_1	nad6	191	64	66	TCA (S) => TTA (L)	1
HJ_1	nad7	44	15	15	TCG (S) => TTG (L)	0.75
HJ_1	nad7	83	28	28	TCA (S) => TTA (L)	1
HJ_1	nad7	89	30	30	TCA (S) => TTA (L)	1
HJ_1	nad7	143	48	48	TCA (S) => TTA (L)	1
HJ_1	nad7	215	72	72	TCA (S) => TTA (L)	0.88
HJ_1	nad7	257	86	86	TCA (S) => TTA (L)	1
HJ_1	nad7	341	114	114	TCA (S) => TTA (L)	0.88
HJ_1	nad7	350	117	117	TCA (S) => TTA (L)	1
HJ_1	nad7	359	120	120	TCA (S) => TTA (L)	1
HJ_1	nad7	389	130	130	TCA (S) => TTA (L)	1
HJ_1	nad7	584	195	195	TCA (S) => TTA (L)	0.88
HJ_1	nad7	704	235	235	TCG (S) => TTG (L)	1
HJ_1	nad7	740	247	247	TCG (S) => TTG (L)	0.88
HJ_1	nad7	842	281	282	CCT (P) => CTT (L)	1
HJ_1	nad7	1010	337	338	CCT (P) => CTT (L)	1
HJ_1	nad7	1154	385	386	TCA (S) => TTA (L)	1
HJ_1	nad7	1190	397	398	CCA (P) => CTA (L)	1
HJ_1	nad9	113	38	38	CCA (P) => CTA (L)	0.92
HJ_1	nad9	167	56	56	TCG (S) => TTG (L)	0.92
HJ_1	nad9	311	104	104	CCA (P) => CTA (L)	0.75
HJ_1	nad9	398	133	133	TCA (S) => TTA (L)	1
HJ_1	rpl16	311	104	156	CCA (P) => CTA (L)	1
HJ_1	rpl16	377	126	178	CCA (P) => CTA (L)	0.89
HJ_1	rpl16	383	128	180	TCG (S) => TTG (L)	0.67
HJ_1	rpl5	35	12	21	TCA (S) => TTA (L)	0.78
HJ_1	rpl5	59	20	29	CCG (P) => CTG (L)	0.89
HJ_1	rpl5	92	31	40	TCG (S) => TTG (L)	1
HJ_1	rpl5	167	56	67	CCG (P) => CTG (L)	0.44
HJ_1	rpl5	338	113	129	TCG (S) => TTG (L)	0.44
HJ_1	rpl5	521	174	192	CCA (P) => CTA (L)	0.89
HJ_1	rpl5	524	175	193	CCG (P) => CTG (L)	1
HJ_1	rps10	305	102	102	TCG (S) => TTG (L)	1
HJ_1	rps12	71	24	24	TCG (S) => TTG (L)	0.94
HJ_1	rps12	104	35	35	CCG (P) => CTG (L)	1
HJ_1	rps12	221	74	74	TCG (S) => TTG (L)	0.88
HJ_1	rps12	269	90	90	TCG (S) => TTG (L)	0.94
HJ_1	rps13	26	9	13	TCA (S) => TTA (L)	0.9
HJ_1	rps13	56	19	23	TCA (S) => TTA (L)	0.9
HJ_1	rps13	287	96	100	TCG (S) => TTG (L)	1
HJ_1	rps1	131	44	61	CCT (P) => CTT (L)	0.67
HJ_1	rps1	485	162	179	TCA (S) => TTA (L)	0.67
HJ_1	rps2	359	120	167	TCG (S) => TTG (L)	0.57
HJ_1	rps2	551	184	233	TCG (S) => TTG (L)	1
HJ_1	rps3	92	31	31	TCA (S) => TTA (L)	0.71
HJ_1	rps3	512	171	176	TCA (S) => TTA (L)	0.71
HJ_1	rps3	713	238	251	TCG (S) => TTG (L)	0.86
HJ_1	rps3	1025	342	364	CCA (P) => CTA (L)	0.86
HJ_1	rps3	1385	462	489	CCG (P) => CTG (L)	0.86
HJ_1	rps3	1613	538	566	TCA (S) => TTA (L)	0.86
HJ_1	rps4	164	55	69	TCA (S) => TTA (L)	1
HJ_1	rps4	278	93	107	TCG (S) => TTG (L)	0.67
HJ_1	rps4	335	112	126	CCG (P) => CTG (L)	1
HJ_1	rps4	482	161	175	TCA (S) => TTA (L)	1
HJ_1	rps4	902	301	349	TCG (S) => TTG (L)	0.83
HJ_1	rps4	923	308	356	CCA (P) => CTA (L)	0.67
HJ_1	rps4	989	330	378	CCA (P) => CTA (L)	0.83
HJ_1	rps4	998	333	381	CCT (P) => CTT (L)	0.83

## Sheet: Table S8
Prediction of RNA editing sites in the P. sibiricum mitogenome
Type	RNA-editing	Number	Percentage
hydrophilic-hydrophilic	CAC (H) => TAC (Y)	9
	CAT (H) => TAT (Y)	23
	CGC (R) => TGC (C)	13
	CGT (R) => TGT (C)	36
	total	81	0.133
hydrophilic-hydrophobic	ACA (T) => ATA (I)	5
	ACC (T) => ATC (I)	2
	ACG (T) => ATG (M)	9
	ACT (T) => ATT (I)	4
	CGG (R) => TGG (W)	40
	TCA (S) => TTA (L)	76
	TCC (S) => TTC (F)	44
	TCG (S) => TTG (L)	52
	TCT (S) => TTT (F)	56
	total	288	0.4729
hydrophilic-stop	CAA (Q) => TAA (X)	1
	CGA (R) => TGA (X)	3
	total	4	0.0066
hydrophobic-hydrophilic	CCA (P) => TCA (S)	9
	CCC (P) => TCC (S)	17
	CCG (P) => TCG (S)	8
	CCT (P) => TCT (S)	22
	total	56	0.092
hydrophobic-hydrophobic	CCA (P) => CTA (L)	51
	CCC (P) => CTC (L)	8
	CCC (P) => TTC (F)	4
	CCG (P) => CTG (L)	36
	CCT (P) => CTT (L)	28
	CCT (P) => TTT (F)	16
	CTC (L) => TTC (F)	8
	CTT (L) => TTT (F)	20
	GCC (A) => GTC (V)	1
	GCG (A) => GTG (V)	5
	GCT (A) => GTT (V)	3
	total	180	0.2956

## Sheet: Table S9
Table S9 Mitogenome abbreviations and accession numbers for phylogenetic trees of 25 angiosperm species.
Order	Mitogenome abbreviations	Accession number
Liliales	Polygonatum sibiricum	PQ932596
Asparagales	Chlorophytum comosum mitochondrion, complete genome	MW411187.1
	Crocus sativus mitochondrion, complete genome	OL804177.1
	Asparagus officinalis cultivar Atlas mitochondrion, complete genome	NC_053642.1
Arecales	Cocos nucifera mitochondrion, complete genome	NC_031696.1
	Phoenix dactylifera mitochondrion, complete genome	NC_016740.1
Alismatales	Butomus umbellatus mitochondrion, complete genome	NC_021399.1
	Stratiotes aloides voucher Seberg et al. C2459 mitochondrion, complete genome	NC_035317.1
Poales	Triticum aestivum cultivar Chinese Yumai mitochondrion, complete genome	NC_036024.1
	Chrysopogon zizanioides mitochondrion, complete genome	NC_056367.1
	Cyperus esculentus mitochondrion, complete genome	NC_058697.1
	Tripsacum dactyloides mitochondrion, complete genome	NC_008362.1
	Oryza sativa Indica Group mitochondrion, complete genome	NC_007886.1
	Zea mays subsp. mays mitochondrion, complete genome	NC_007982.1
	Lolium perenne mitochondrion, complete genome	JX999996.1
	Oryza coarctata mitochondrion, complete genome	MG429050.1
	Oryza rufipogon mitochondrion, complete genome	NC_013816.1
	Sporobolus alterniflorus strain S0325 mitochondrion, complete genome	MT471321.1
	Sorghum bicolor mitochondrion, complete genome	NC_008360.1
	Thinopyrum obtusiflorum mitochondrion, complete genome	OK120846.1
	Zea perennis mitochondrion, complete genome	NC_008331.1
Ranunculales	Aconitum kusnezoffii mitochondrion, complete genome	NC_053920.1
	Anemone maxima mitochondrion, complete genome	NC_053368.1
